# Supplementary material for: Genetic Architecture of Powdery Mildew Resistance Revealed by a Genome-Wide Association Study of a Worldwide Collection of Flax (Linum usitatissimum L.)
Source: Front Plant Sci. 2022 Jun 24;13:871633. doi: 10.3389/fpls.2022.871633 (PMC9263915; doi:10.3389/fpls.2022.871633)
Supplement: Supplementary file 2 [file Data_Sheet_2.xlsx]

## Sheet: Supplementary Table S1
Supplementary Table S1: 311 cultivars used in the study and DAPC membership probability.
Genotype	Origine	Continent	Type	Cluster1	Cluster2	Cluster3	Cluster4
CC001	ETH	AF	fiber	0.0055	0.9945	0.0000	0.0000
CC002	unknown	unknown	unknown	0.2805	0.7195	0.0000	0.0000
CC003	AFG	ME	fiber	1.0000	0.0000	0.0000	0.0000
CC004	FIN	EU	fiber	0.0000	1.0000	0.0000	0.0000
CC005	ExURSS	EU	fiber	0.0178	0.9822	0.0000	0.0000
CC006	PRT	EU	oil	1.0000	0.0000	0.0000	0.0000
CC007	ExURSS	EU	fiber	1.0000	0.0000	0.0000	0.0000
CC008	NLD	EU	fiber	0.0000	0.0000	0.0000	1.0000
CC009	CHN	AS	fiber	0.0012	0.9988	0.0000	0.0000
CC010	unknown	unknown	fiber	0.0051	0.9949	0.0000	0.0000
CC011	HUN	EU	fiber	0.0000	0.0000	0.0000	1.0000
CC012	HUN	EU	fiber	0.1078	0.8922	0.0000	0.0000
CC013	DNK	EU	fiber	0.0000	1.0000	0.0000	0.0000
CC014	NLD	EU	fiber	0.0000	0.0000	0.0000	1.0000
CC015	NLD	EU	fiber	0.0002	0.8671	0.0000	0.1326
CC016	JPN	AS	fiber	0.0000	1.0000	0.0000	0.0000
CC017	unknown	unknown	unknown	0.9724	0.0276	0.0000	0.0000
CC018	unknown	unknown	unknown	0.9979	0.0021	0.0000	0.0000
CC019	AFG	ME	fiber	1.0000	0.0000	0.0000	0.0000
CC020	JPN	AS	fiber	0.0004	0.9994	0.0000	0.0002
CC021	JPN	AS	fiber	0.0000	1.0000	0.0000	0.0000
CC022	RUS	EU	fiber	0.0000	1.0000	0.0000	0.0000
CC023	unknown	unknown	fiber	1.0000	0.0000	0.0000	0.0000
CC024	JPN	AS	fiber	0.0005	0.9995	0.0000	0.0000
CC025	unknown	unknown	unknown	0.9999	0.0001	0.0000	0.0000
CC026	TUR	ME	mixte	0.9724	0.0276	0.0000	0.0000
CC027	unknown	unknown	fiber	1.0000	0.0000	0.0000	0.0000
CC028	CHN	AS	fiber	0.9998	0.0002	0.0000	0.0000
CC029	LVA	EU	fiber	1.0000	0.0000	0.0000	0.0000
CC030	LVA	EU	fiber	0.1609	0.8321	0.0000	0.0070
CC031	RUS	EU	fiber	0.0000	1.0000	0.0000	0.0000
CC032	ARG	SAM	mixte	0.6661	0.3339	0.0000	0.0000
CC033	JPN	AS	fiber	0.0000	1.0000	0.0000	0.0000
CC034	JPN	AS	fiber	0.0035	0.9965	0.0000	0.0000
CC036	unknown	unknown	fiber	0.0000	1.0000	0.0000	0.0000
CC037	POL	EU	fiber	0.0000	0.0002	0.0000	0.9998
CC038	unknown	unknown	unknown	0.0000	1.0000	0.0000	0.0000
CC039	unknown	unknown	fiber	0.0000	0.9999	0.0000	0.0000
CC040	ExURSS	EU	fiber	0.0000	0.0000	0.0000	1.0000
CC041	ExURSS	EU	fiber	0.0013	0.9987	0.0000	0.0000
CC042	ARG	SAM	oil	0.0000	0.0000	0.0000	1.0000
CC043	JPN	AS	fiber	0.0000	1.0000	0.0000	0.0000
CC044	unknown	unknown	fiber	0.0000	1.0000	0.0000	0.0000
CC045	RUS	EU	mixte	0.0000	1.0000	0.0000	0.0000
CC046	RUS	EU	fiber	0.0009	0.9991	0.0000	0.0000
CC047	RUS	EU	fiber	0.0001	0.9999	0.0000	0.0000
CC048	unknown	unknown	unknown	0.0004	0.9996	0.0000	0.0000
CC049	unknown	unknown	unknown	0.0000	1.0000	0.0000	0.0000
CC050	RUS	EU	fiber	0.0000	1.0000	0.0000	0.0000
CC051	RUS	EU	fiber	0.0000	1.0000	0.0000	0.0000
CC052	TUR	ME	unknown	0.0000	0.0000	0.0000	1.0000
CC053	RUS	EU	fiber	1.0000	0.0000	0.0000	0.0000
CC054	NLD	EU	fiber	0.0000	0.0000	0.0000	1.0000
CC055	JPN	AS	fiber	0.0000	1.0000	0.0000	0.0000
CC056	RUS	EU	fiber	0.0000	1.0000	0.0000	0.0000
CC057	SWE	EU	fiber	0.0350	0.9584	0.0000	0.0066
CC059	unknown	unknown	fiber	0.9992	0.0008	0.0000	0.0000
CC060	RUS	EU	fiber	0.0000	1.0000	0.0000	0.0000
CC061	CAN	NAM	oil	0.9997	0.0003	0.0000	0.0000
CC062	CAN	NAM	oil	1.0000	0.0000	0.0000	0.0000
CC063	CAN	NAM	oil	0.9999	0.0001	0.0000	0.0000
CC064	NLD	EU	fiber	0.0000	0.0000	0.0000	1.0000
CC065	RUS	EU	fiber	0.0000	1.0000	0.0000	0.0000
CC066	FRA	EU	fiber	0.0000	0.0000	0.0000	1.0000
CC067	FRA	EU	fiber	0.0000	0.0000	0.0000	1.0000
CC068	NLD	EU	fiber	0.0000	0.0081	0.0000	0.9919
CC069	NLD	EU	fiber	0.0000	0.0000	0.0000	1.0000
CC070	NLD	EU	fiber	0.0000	0.0000	0.0000	1.0000
CC071	unknown	unknown	fiber	0.0000	0.0000	0.0000	1.0000
CC072	FRA	EU	fiber	0.0000	0.9209	0.0000	0.0791
CC073	IRE	EU	fiber	0.0000	0.9945	0.0000	0.0055
CC075	CHN	AS	fiber	0.0000	1.0000	0.0000	0.0000
CC076	JPN	AS	fiber	0.0003	0.9997	0.0000	0.0000
CC077	ExURSS	EU	fiber	0.0000	1.0000	0.0000	0.0000
CC078	AUS	OC	fiber	0.0004	0.9996	0.0000	0.0000
CC079	CAN	NAM	oil	0.9807	0.0193	0.0000	0.0000
CC080	ARG	SAM	oil	1.0000	0.0000	0.0000	0.0000
CC081	USA	NAM	oil	0.9936	0.0064	0.0000	0.0000
CC082	USA	NAM	oil	0.6578	0.3422	0.0000	0.0000
CC083	CHN	AS	fiber	0.0000	1.0000	0.0000	0.0000
CC084	JPN	AS	fiber	0.0000	1.0000	0.0000	0.0000
CC085	HUN	EU	oil	0.0000	0.0147	0.0000	0.9853
CC086	JPN	AS	unknown	0.0000	1.0000	0.0000	0.0000
CC087	JPN	AS	unknown	0.0000	1.0000	0.0000	0.0000
CC088	JPN	AS	unknown	0.0000	1.0000	0.0000	0.0000
CC089	USA	NAM	oil	0.9993	0.0007	0.0000	0.0000
CC090	SCG	EU	oil	1.0000	0.0000	0.0000	0.0000
CC091	MAR	AF	oil	1.0000	0.0000	0.0000	0.0000
CC092	ITA	EU	oil	0.0013	0.9987	0.0000	0.0000
CC093	ARG	SAM	oil	0.9941	0.0059	0.0000	0.0000
CC094	unknown	unknown	oil	1.0000	0.0000	0.0000	0.0000
CC095	USA	NAM	oil	1.0000	0.0000	0.0000	0.0000
CC096	USA	NAM	oil	1.0000	0.0000	0.0000	0.0000
CC097	ETH	AF	oil	0.9859	0.0141	0.0000	0.0000
CC098	NZL	OC	oil	0.9992	0.0008	0.0000	0.0000
CC099	FRA	EU	oil	0.9991	0.0009	0.0000	0.0000
CC100	HUN	EU	oil	1.0000	0.0000	0.0000	0.0000
CC101	POL	EU	unknown	1.0000	0.0000	0.0000	0.0000
CC102	FRA	EU	fiber	0.0000	0.0000	0.0000	1.0000
CC103	CAN	NAM	oil	1.0000	0.0000	0.0000	0.0000
CC104	FRA	EU	fiber	0.0000	0.0000	0.0000	1.0000
CC105	CAN	NAM	oil	0.9945	0.0055	0.0000	0.0000
CC106	FRA	EU	oil	1.0000	0.0000	0.0000	0.0000
CC107	FRA	EU	fiber	0.0003	0.8505	0.0000	0.1492
CC108	FRA	EU	fiber	0.0000	0.0061	0.0000	0.9939
CC109	FRA	EU	oil	1.0000	0.0000	0.0000	0.0000
CC110	UKR	EU	fiber	0.0000	1.0000	0.0000	0.0000
CC111	UKR	EU	fiber	0.0000	1.0000	0.0000	0.0000
CC112	CHN	AS	fiber	1.0000	0.0000	0.0000	0.0000
CC113	CHN	AS	fiber	0.0001	0.0378	0.0000	0.9621
CC114	IND	AS	oil	1.0000	0.0000	0.0000	0.0000
CC115	NLD	EU	fiber	0.0000	0.0000	0.0000	1.0000
CC116	NLD	EU	fiber	0.0000	0.0000	0.0000	1.0000
CC117	FRA	EU	fiber	0.0000	0.0000	0.0000	1.0000
CC118	FRA	EU	fiber	0.0000	0.0000	0.0000	1.0000
CC119	FRA	EU	fiber	0.0000	0.0006	0.0000	0.9994
CC120	FRA	EU	fiber	0.0000	0.1084	0.0000	0.8915
CC121	FRA	EU	oil	0.9999	0.0001	0.0000	0.0000
CC122	CAN	NAM	oil	1.0000	0.0000	0.0000	0.0000
CC123	FRA	EU	fiber	0.0000	0.0000	0.0000	1.0000
CC124	FRA	EU	fiber	0.0000	0.0000	0.0000	1.0000
CC127	FRA	EU	oil	1.0000	0.0000	0.0000	0.0000
CC128	FRA	EU	wild	NA	NA	NA	NA
CC129	FRA	EU	fiber	0.0000	0.0000	0.0000	1.0000
CC130	FRA	EU	fiber	0.0000	0.9991	0.0000	0.0009
CC131	CAN	NAM	oil	NA	NA	NA	NA
CC132	FRA	EU	fiber	0.0000	0.0000	0.0000	1.0000
CC133	CAN	NAM	oil	1.0000	0.0000	0.0000	0.0000
CC134	NLD	EU	fiber	0.0000	0.0000	0.0000	1.0000
CC135	USA	NAM	oil	0.9999	0.0001	0.0000	0.0000
CC136	CAN	NAM	oil	0.9998	0.0002	0.0000	0.0000
CC137	CAN	NAM	oil	1.0000	0.0000	0.0000	0.0000
CC138	NLD	EU	fiber	0.0000	0.0000	0.0000	1.0000
CC139	NLD	EU	fiber	0.0000	0.0000	0.0000	1.0000
CC140	RUS	EU	fiber	0.0000	1.0000	0.0000	0.0000
CC141	UKR	EU	fiber	0.0000	1.0000	0.0000	0.0000
CC142	CAN	NAM	oil	0.0975	0.9025	0.0000	0.0000
CC143	TUR	ME	oil	0.0000	0.0000	1.0000	0.0000
CC144	ETH	AF	oil	1.0000	0.0000	0.0000	0.0000
CC145	IRN	ME	oil	0.0000	0.0000	1.0000	0.0000
CC146	PAK	ME	oil	0.0000	0.0000	1.0000	0.0000
CC147	PAK	ME	oil	0.0000	0.0000	1.0000	0.0000
CC148	PAK	ME	oil	0.0000	0.0000	1.0000	0.0000
CC149	IRN	ME	oil	1.0000	0.0000	0.0000	0.0000
CC150	IRN	ME	oil	0.0000	0.0000	1.0000	0.0000
CC151	IRN	ME	fiber	0.9874	0.0126	0.0000	0.0000
CC152	ARG	SAM	oil	1.0000	0.0000	0.0000	0.0000
CC153	IND	AS	oil	0.0000	0.0000	1.0000	0.0000
CC154	ARG	SAM	unknown	0.5348	0.4652	0.0000	0.0000
CC156	CAN	NAM	oil	0.9984	0.0016	0.0000	0.0000
CC157	USA	NAM	unknown	0.0341	0.9659	0.0000	0.0000
CC158	USA	NAM	oil	0.3011	0.6989	0.0000	0.0000
CC159	DEU	EU	oil	0.9329	0.0671	0.0000	0.0000
CC160	RUS	EU	oil	0.0000	1.0000	0.0000	0.0000
CC161	RUS	EU	fiber	0.0001	0.9999	0.0000	0.0000
CC162	CAN	NAM	oil	0.0000	1.0000	0.0000	0.0000
CC165	USA	NAM	oil	1.0000	0.0000	0.0000	0.0000
CC166	USA	NAM	oil	0.4479	0.5521	0.0000	0.0000
CC167	USA	NAM	oil	0.9956	0.0044	0.0000	0.0000
CC168	DEU	EU	oil	0.0000	1.0000	0.0000	0.0000
CC169	ARG	SAM	oil	1.0000	0.0000	0.0000	0.0000
CC170	ARG	SAM	oil	1.0000	0.0000	0.0000	0.0000
CC171	ARG	SAM	oil	1.0000	0.0000	0.0000	0.0000
CC172	NLD	EU	fiber	0.0000	0.4658	0.0000	0.5342
CC173	IRN	ME	oil	1.0000	0.0000	0.0000	0.0000
CC174	MAR	AF	unknown	0.0000	1.0000	0.0000	0.0000
CC175	HUN	EU	oil	0.0000	0.0000	1.0000	0.0000
CC176	ARG	SAM	oil	1.0000	0.0000	0.0000	0.0000
CC177	IND	AS	oil	0.0000	0.0000	1.0000	0.0000
CC178	IND	AS	oil	0.0000	0.0000	1.0000	0.0000
CC179	IND	AS	oil	0.0000	0.0000	1.0000	0.0000
CC180	DEU	EU	oil	1.0000	0.0000	0.0000	0.0000
CC181	USA	NAM	oil	0.0857	0.0000	0.9143	0.0000
CC182	USA	NAM	oil	0.0115	0.0000	0.9885	0.0000
CC183	IND	AS	oil	0.0001	0.0000	0.9999	0.0000
CC184	USA	NAM	unknown	0.0000	0.0000	1.0000	0.0000
CC185	ARG	SAM	oil	1.0000	0.0000	0.0000	0.0000
CC186	USA	NAM	oil	1.0000	0.0000	0.0000	0.0000
CC187	USA	NAM	unknown	1.0000	0.0000	0.0000	0.0000
CC188	CZE	EU	unknown	1.0000	0.0000	0.0000	0.0000
CC189	FRA	EU	oil	0.0000	1.0000	0.0000	0.0000
CC190	FRA	EU	unknown	0.6194	0.3806	0.0000	0.0000
CC191	FRA	EU	oil	1.0000	0.0000	0.0000	0.0000
CC192	FRA	EU	oil	0.9844	0.0156	0.0000	0.0000
CC193	USA	NAM	fiber	0.0000	1.0000	0.0000	0.0000
CC194	IND	AS	oil	0.0000	0.0000	1.0000	0.0000
CC195	NLD	EU	fiber	0.0000	1.0000	0.0000	0.0000
CC196	CAN	NAM	fiber	0.4013	0.5987	0.0000	0.0000
CC197	HUN	EU	fiber	0.2760	0.7240	0.0000	0.0000
CC198	HUN	EU	oil	1.0000	0.0000	0.0000	0.0000
CC199	AFG	ME	fiber	0.0008	0.9992	0.0000	0.0000
CC200	CHN	AS	fiber	0.0000	0.4927	0.0000	0.5073
CC201	RUS	EU	fiber	0.0000	1.0000	0.0000	0.0000
CC203	RUS	EU	fiber	0.0000	0.9743	0.0000	0.0257
CC204	RUS	EU	fiber	0.0000	0.9999	0.0000	0.0001
CC205	RUS	EU	fiber	0.0000	1.0000	0.0000	0.0000
CC206	RUS	EU	oil	1.0000	0.0000	0.0000	0.0000
CC207	RUS	EU	fiber	0.0000	0.0010	0.0000	0.9990
CC208	USA	NAM	oil	0.0054	0.9946	0.0000	0.0000
CC209	RUS	EU	oil	0.0000	0.7141	0.0000	0.2859
CC210	IND	AS	oil	0.0296	0.9704	0.0000	0.0000
CC211	GRC	EU	oil	0.9948	0.0052	0.0000	0.0000
CC212	EGY	AF	oil	0.6014	0.3986	0.0000	0.0000
CC213	TUR	ME	oil	0.9733	0.0267	0.0000	0.0000
CC214	RUS	EU	fiber	0.0000	1.0000	0.0000	0.0000
CC215	UKR	EU	fiber	0.0031	0.9969	0.0000	0.0000
CC216	RUS	EU	fiber	0.0000	0.9969	0.0000	0.0031
CC217	RUS	EU	fiber	0.0000	1.0000	0.0000	0.0000
CC218	RUS	EU	fiber	0.0000	1.0000	0.0000	0.0000
CC219	CAN	NAM	oil	1.0000	0.0000	0.0000	0.0000
CC220	CHN	AS	fiber	0.0000	0.9998	0.0000	0.0002
CC221	CHN	AS	fiber	0.2961	0.7039	0.0000	0.0000
CC222	CAN	NAM	oil	0.9998	0.0002	0.0000	0.0000
CC223	CAN	NAM	oil	1.0000	0.0000	0.0000	0.0000
CC224	CAN	NAM	oil	1.0000	0.0000	0.0000	0.0000
CC225	CAN	NAM	fiber	0.9743	0.0257	0.0000	0.0000
CC226	CAN	NAM	oil	0.0000	0.0000	1.0000	0.0000
CC227	CAN	NAM	oil	0.0000	0.0000	1.0000	0.0000
CC228	CAN	NAM	oil	0.0000	0.0000	1.0000	0.0000
CC229	CAN	NAM	oil	1.0000	0.0000	0.0000	0.0000
CC230	CAN	NAM	oil	1.0000	0.0000	0.0000	0.0000
CC231	CAN	NAM	oil	0.0000	0.0000	1.0000	0.0000
CC232	CAN	NAM	oil	1.0000	0.0000	0.0000	0.0000
CC233	CAN	NAM	oil	0.9999	0.0001	0.0000	0.0000
CC234	CAN	NAM	oil	0.9996	0.0004	0.0000	0.0000
CC235	CAN	NAM	oil	0.0000	0.0000	0.0000	1.0000
CC236	CAN	NAM	oil	0.9999	0.0001	0.0000	0.0000
CC237	CAN	NAM	oil	0.9995	0.0005	0.0000	0.0000
CC238	CAN	NAM	oil	0.9998	0.0002	0.0000	0.0000
CC239	SWE	EU	fiber	0.0001	0.1677	0.8323	0.0000
CC240	CAN	NAM	fiber	1.0000	0.0000	0.0000	0.0000
CC241	CAN	NAM	oil	0.9965	0.0035	0.0000	0.0000
CC242	CAN	NAM	oil	1.0000	0.0000	0.0000	0.0000
CC243	RUS	EU	fiber	0.0000	1.0000	0.0000	0.0000
CC244	RUS	EU	fiber	0.0000	1.0000	0.0000	0.0000
CC245	RUS	EU	fiber	0.0000	1.0000	0.0000	0.0000
CC246	RUS	EU	fiber	0.0000	1.0000	0.0000	0.0000
CC247	RUS	EU	fiber	0.0000	1.0000	0.0000	0.0000
CC248	RUS	EU	fiber	0.0021	0.9979	0.0000	0.0000
CC249	RUS	EU	fiber	0.0000	1.0000	0.0000	0.0000
CC250	BLR	EU	fiber	0.0000	1.0000	0.0000	0.0000
CC251	TUN	AF	oil	0.0001	0.1800	0.8199	0.0000
CC252	RUS	EU	fiber	0.0000	1.0000	0.0000	0.0000
CC253	ETH	AF	oil	1.0000	0.0000	0.0000	0.0000
CC254	RUS	EU	fiber	0.0000	1.0000	0.0000	0.0000
CC255	NLD	EU	fiber	0.0000	1.0000	0.0000	0.0000
CC256	RUS	EU	fiber	0.0000	1.0000	0.0000	0.0000
CC257	RUS	EU	fiber	0.0000	1.0000	0.0000	0.0000
CC258	RUS	EU	fiber	0.0000	1.0000	0.0000	0.0000
CC259	RUS	EU	fiber	0.0000	1.0000	0.0000	0.0000
CC260	RUS	EU	fiber	0.0000	1.0000	0.0000	0.0000
CC262	HUN	EU	fiber	0.0115	0.9885	0.0000	0.0000
CC263	NLD	EU	fiber	0.2861	0.7139	0.0000	0.0000
CC264	ARG	SAM	fiber	0.0000	1.0000	0.0000	0.0000
CC265	RUS	EU	fiber	0.0153	0.9847	0.0000	0.0000
CC266	GBR	EU	fiber	0.0052	0.9948	0.0000	0.0000
CC267	GBR	EU	fiber	0.0000	1.0000	0.0000	0.0000
CC268	EGY	AF	fiber	0.0003	0.9997	0.0000	0.0000
CC269	USA	NAM	fiber	0.0673	0.9327	0.0000	0.0000
CC270	CZE	EU	fiber	0.0005	0.9995	0.0000	0.0000
CC271	AUS	OC	fiber	0.9992	0.0008	0.0000	0.0000
CC272	AUS	OC	fiber	0.0004	0.9996	0.0000	0.0000
CC273	CZE	EU	fiber	0.4410	0.5590	0.0000	0.0000
CC275	FRA	EU	fiber	0.0000	1.0000	0.0000	0.0000
CC276	TUN	AF	oil	1.0000	0.0000	0.0000	0.0000
CC277	FRA	EU	oil	1.0000	0.0000	0.0000	0.0000
CC278	DEU	EU	oil	0.0327	0.2971	0.0000	0.6702
CC279	DEU	EU	oil	0.0686	0.1146	0.0000	0.8168
CC281	GEO	EU	wild	NA	NA	NA	NA
CC283	DEU	EU	oil	0.9956	0.0044	0.0000	0.0000
CC284	LTU	EU	fiber	0.0000	1.0000	0.0000	0.0000
CC286	CZE	EU	mixte	0.9415	0.0585	0.0000	0.0000
CC287	CZE	EU	mixte	0.6338	0.3660	0.0000	0.0002
CC288	CZE	EU	mixte	0.4698	0.5302	0.0000	0.0000
CC289	LTU	EU	fiber	0.0000	1.0000	0.0000	0.0000
CC290	RUS	EU	fiber	0.0000	1.0000	0.0000	0.0000
CC291	RUS	EU	fiber	0.0002	0.9998	0.0000	0.0000
CC292	RUS	EU	fiber	0.0000	1.0000	0.0000	0.0000
CC293	RUS	EU	fiber	0.0000	1.0000	0.0000	0.0000
CC294	RUS	EU	fiber	0.0000	1.0000	0.0000	0.0000
CC295	RUS	EU	fiber	0.0000	1.0000	0.0000	0.0000
CC296	RUS	EU	fiber	0.0000	1.0000	0.0000	0.0000
CC297	RUS	EU	fiber	0.0000	1.0000	0.0000	0.0000
CC298	RUS	EU	fiber	0.0001	0.9999	0.0000	0.0000
CC299	RUS	EU	fiber	0.0001	0.9999	0.0000	0.0000
CC300	RUS	EU	fiber	0.0000	1.0000	0.0000	0.0000
CC301	RUS	EU	fiber	0.0001	0.9999	0.0000	0.0000
CC302	RUS	EU	fiber	0.0000	1.0000	0.0000	0.0000
CC303	RUS	EU	fiber	0.0000	1.0000	0.0000	0.0000
CC304	BLR	EU	fiber	0.0000	1.0000	0.0000	0.0000
CC305	RUS	EU	fiber	0.0000	1.0000	0.0000	0.0000
CC306	RUS	EU	fiber	0.0000	1.0000	0.0000	0.0000
CC307	RUS	EU	fiber	0.0000	1.0000	0.0000	0.0000
CC308	BLR	EU	fiber	0.0000	1.0000	0.0000	0.0000
CC309	BLR	EU	fiber	0.0000	1.0000	0.0000	0.0000
CC310	BLR	EU	fiber	0.0000	1.0000	0.0000	0.0000
CC311	CHN	AS	fiber	0.0000	0.0003	0.0000	0.9997
CC312	CHN	AS	fiber	0.0000	0.0000	0.0000	1.0000
CC313	CZE	EU	fiber	0.0000	1.0000	0.0000	0.0000
CC314	FRA	EU	fiber	0.0000	0.0000	0.0000	1.0000
CC315	FRA	EU	fiber	0.0000	0.0000	0.0000	1.0000
CC317	FRA	EU	fiber	0.0000	0.0000	0.0000	1.0000
CC318	FRA	EU	fiber	0.0000	0.0000	0.0000	1.0000
CC321	FRA	EU	fiber	0.0000	0.0000	0.0000	1.0000
CC322	FRA	EU	fiber	0.0000	0.0000	0.0000	1.0000
CC323	FRA	EU	fiber	0.0000	0.0000	0.0000	1.0000
CC325	FRA	EU	fiber	0.0000	0.0000	0.0000	1.0000
CC326	FRA	EU	mixte	0.9126	0.0862	0.0000	0.0012
CC327	FRA	EU	oil	1.0000	0.0000	0.0000	0.0000
CC328	FRA	EU	fiber	0.0000	0.0000	0.0000	1.0000
CC329	FRA	EU	oil	1.0000	0.0000	0.0000	0.0000
Origine are coded according to the three-letter country codes (Alpha-3)
Continent are coded as below: AF: Africa, AS: Asia, EU: Europe, ME: Middle-East, NAM: North-America; OC: Oceania and SAM: South-America

## Sheet: Supplementary Table S2
Supplementary Table S2: Number of private SNP and SNP density by Kb for each flax type.
Chromosome	chromosome size (bp)	Fiber (nb)	Oil (nb)	Wild (nb)	Fiber (SNP/kb)	Oil (SNP/kb)	Wild (SNP/kb)
1	29,425,369	66.319	87.812	70.726	0.21	0.28	0.22
2	25,730,386	62.608	98.61	34.904	0.20	0.31	0.11
3	26,636,119	57.643	82.157	74.628	0.18	0.26	0.24
4	23,785,339	47.185	54.955	107.83	0.15	0.17	0.34
5	18,203,127	43.314	75.405	9.101	0.14	0.24	0.03
6	20,889,232	40.249	58.678	74.246	0.13	0.19	0.23
7	18,299,719	48.45	70.141	8.171	0.15	0.22	0.03
8	19,927,942	57.17	69.908	3.131	0.18	0.22	0.01
9	17,699,753	52.172	74.624	44.108	0.17	0.24	0.14
10	19,887,771	41.443	70.375	2.356	0.13	0.22	0.01
11	19,392,306	37	61.935	95.475	0.12	0.20	0.30
12	20,483,506	38.004	66.211	76.407	0.12	0.21	0.24
13	18,078,158	50.074	78.173	43.078	0.16	0.25	0.14
14	22,091,576	45.43	57.774	69.604	0.14	0.18	0.22
15	15,636,771	35.8	52.104	32.35	0.11	0.16	0.10
total	316,167,074	722.861	1,058,862	746.115	2.29	3.35	2.36

## Sheet: Supplementary Table S3
Supplementary Table S3: Transition and transversion of bi-allelic SNPs across the diversity panel.
SNP type	Model	Nb of sites	Frequencies (%)	Total	Frequencies (%)
Transitions	A/G	1,597,662	33.1	3,197,836	66.26
	C/T	1,600,174	33.16
Transversions	A/T	444.243	9.2	1,628,392	33.74
	A/C	435.087	9.02
	G/T	435.055	9.01
	G/C	314.007	6.51

## Sheet: Supplementary Table S4
Supplementary Table S4: Proportion of the membership probabilities based on the K-means clustering implemented in DAPC for k=4 (AM-EU=America and Europe; E-EU=Eastern Europe; AS-ME=Asia and Middle-East; W-EU=Western Europe).
Population	Inferred clusters				Number of individuals
	cluster 1	cluster 2	cluster 3	cluster 4
Oil AM-EU	0.9867	0.0133	0	0	98
Fiber E-EU	0.034	0.9628	0	0.0032	137
Oil AS-ME	0.0729	0	0.9271	0	22
Fiber W-EU	0.0015	0.0375	0	0.9611	51

## Sheet: Supplementary Table S5
Supplementary Table S5: Pairwise FST intra-group using the method of Weir and Cockerham (Weir and Cockerham, 1984). (AM-EU=America and Europe; E-EU=Eastern Europe; AS-ME=Asia and Middle-East; W-EU=Western Europe).
	Oil AM-EU	Fiber E-EU	Oil AS-ME	Fiber W-EU
Oil AM-EU	-	0.053	0.0872	0.0693
Fiber E-Eu	-	-	0.1508	0.0347
Oil AS-ME	-	-	-	0.1598
Fiber W-EU	-	-	-	-

## Sheet: Supplementary Table S6
Supplementary Table S6: Estimated coefficients for AUDPC 2018 and 2019 with SpATS R-package.
Genotype	year 2018	year 2019
CC001	23.194464753208	9.08016260880789
CC002	10.8104785939703	12.6140380735708
CC003	-60.5205121971286	-27.3204544495326
CC004	12.1864238840538	2.57669888550483
CC005	6.02190186459895	-0.311831187274678
CC006	-23.2063228010138	-13.9357563325633
CC007	23.3865332575386	8.43826324819211
CC008	-8.62983024502123	-5.36797506396565
CC009	13.3617091174602	1.86002295435287
CC010	-16.6106765460902	-17.9150738147438
CC011	-12.2816079188244	-4.48950049781736
CC012	12.7014531794915	7.17157761611454
CC013	1.62209455738914	2.24999679057636
CC014	-15.8532902228143	-10.6043412377998
CC015	-13.6384899755433	-8.61092847281578
CC016	20.5063509306022	6.60639094797161
CC017	-3.28155451678122	-2.0459558222153
CC018	-17.7904321390155	-9.58954289736829
CC019	-21.1653791138736	-10.6692601535763
CC020	-14.381035115632	-9.01573340400488
CC021	17.2751936432621	3.82012795536227
CC022	1.28093127152026	-0.694283854458369
CC023	-4.12853705256587	4.32929961746856
CC024	0.709028092516522	6.57103509108032
CC025	-5.20776020794893	8.13649537177542
CC026	-8.4409795048488	0.362127427880816
CC027	-15.0356256091917	-0.430063029807418
CC028	-21.0409768739797	-22.6286013743865
CC029	-20.5867294414255	-5.62143392671297
CC030	8.73950542721635	7.91368359638931
CC031	0.235293115506451	-2.73824292603605
CC032	0.986054637654166	3.07586558882528
CC033	17.3955655779957	1.93492544005193
CC034	-18.1029092112375	-5.53765986664514
CC036	20.1873397850186	7.91026405354639
CC037	-5.30158376045617	3.9416993523392
CC038	-13.5930676884212	-11.1116250579011
CC039	10.8794740603205	3.35981817903692
CC040	-14.4336829040666	-7.7313115561684
CC041	11.7052053740929	1.57268143279327
CC042	-8.980939963384	1.13712071257138
CC043	-4.58730428799518	3.04594313168308
CC044	18.0547280930312	8.44574069840129
CC045	23.9209957291316	4.57035785831053
CC046	17.9260529447568	-0.624353610378439
CC047	13.3960364416532	3.35896176604065
CC048	28.1310650825743	11.9035432465094
CC049	15.2463221574876	9.01767570381385
CC050	25.0564234219675	12.3492347647572
CC051	17.6125030276275	9.53426869456363
CC052	16.3645456564848	7.23030156768901
CC053	-20.4948968252804	-7.46488376451131
CC054	-5.36142808394889	-6.88773365542198
CC055	13.2759492259166	4.21243461539782
CC056	15.9982366695618	-2.44557678898945
CC057	5.44448325734533	5.78965547519197
CC059	-6.37603984565853	1.70591377447618
CC060	7.99595388837895	9.34871471820365
CC061	8.2303280315918	-2.86736686017212
CC062	15.6226360327153	0.891461563432295
CC063	-20.1154780719783	-22.1691384346383
CC064	8.75739714714971	7.87687917966438
CC065	7.64876450043452	4.75305594550595
CC066	18.5623159067817	3.51633564333544
CC067	10.5998876436013	10.503146282379
CC068	-1.76074401371869	4.69551392748955
CC069	9.38355937034784	5.52964594813029
CC070	-7.84042240163326	6.21434670565364
CC071	-6.49331662525153	2.29722736127849
CC072	22.264870717132	10.1347338932145
CC073	8.47744334845303	3.72356940824209
CC075	-11.4974664658974	-6.18153372984515
CC076	-1.60713937198804	3.54501471499265
CC077	0.946931947991073	-4.0674355468195
CC078	15.560197447324	0.926662481655573
CC079	-27.8045720933635	-16.0012520777465
CC080	6.12215097764353	-11.3864793284307
CC081	-26.5484928540162	-11.3234721218181
CC082	0.598374697927409	1.8797267945877
CC083	5.01082965296784	4.80370113787078
CC084	0.993472692212372	4.01552272288696
CC085	11.2930469580959	4.31187613146654
CC086	12.1462164209206	-0.463227090106823
CC087	18.3474398769852	2.53433381353292
CC088	19.506334538912	3.17305118051371
CC089	-9.81063577336102	-7.29996546430641
CC090	-36.9518353277672	-4.10754633069927
CC091	5.36604397001848	9.42311897761692
CC092	-14.4609902961448	-11.9651215843296
CC093	36.9079737567208	17.3444779367392
CC094	13.5172433130904	10.4895624538665
CC095	-9.72203396109549	-6.78142691807354
CC096	-9.10447740239087	4.15619352446763
CC097	3.24856043126772	10.8828768654812
CC098	-26.7601169624605	-22.53245042295
CC099	-7.88508510545519	-4.486632938586
CC100	17.1669222464606	8.93428264194826
CC101	-3.03713763862215	0.300058705266062
CC102	23.0375802043794	10.8523039816614
CC103	-40.2935488744813	-15.5297171604711
CC104	15.6546664916935	19.4175233297133
CC105	-5.1957769300723	1.17666648301236
CC106	-6.23863664339159	-7.11491563994577
CC107	18.5388247228752	8.77417551329553
CC108	25.3483145256727	13.5962694758789
CC109	-33.1017135393577	-9.26657620348821
CC110	14.7472793372186	13.2104834060348
CC111	3.94547650348177	-0.383587507426849
CC112	-43.2073742336888	-20.5101790610355
CC113	-2.02669214494003	10.7634980283565
CC114	-9.60302045543427	-2.63169543947087
CC115	-7.20457342194805	-6.99691049880637
CC116	-12.4595448806214	-1.14940799398809
CC117	-4.80214541895584	4.86252682672954
CC118	13.0052228408419	16.0641613246414
CC119	4.50784703590653	8.95628863930625
CC120	-10.0268751331716	11.2150371275595
CC121	-35.1429742665371	-28.9340964390289
CC122	-16.3980245811152	-17.4124120821227
CC123	25.6126816396791	10.300888794472
CC124	21.1214162421924	16.9619943233214
CC127	-8.75833730974997	-7.63876787064403
CC129	17.0783466006551	12.788285608185
CC130	15.7751768630466	5.89235531445379
CC132	13.5620988290129	12.9976389575761
CC133	12.7367939484904	-7.56566790600214
CC134	9.16108949758537	10.4365917479077
CC135	-11.0115264314734	-16.0051360973677
CC136	-10.3201205958705	-8.8041624642146
CC137	0.503417556550383	-7.12815186318752
CC138	9.89160484725442	9.72559814031414
CC139	5.32576214750502	16.4043317041907
CC140	10.5706612795199	2.42705124889319
CC141	6.29446513149226	-4.40524017309507
CC142	-3.13571149510917	4.29783139132161
CC143	-19.9483435839809	-11.0939747364054
CC144	-16.1351333213489	3.38071770327462
CC145	-44.460766647232	-24.3426504438903
CC146	-32.8316972764381	-26.4606913758919
CC147	-32.4428486758614	-28.03240941314
CC148	-34.0125406528773	-17.0929590339409
CC149	-20.0035320932236	-4.43114666539008
CC150	-27.9975794898194	-12.1623817768138
CC151	-6.29352829988318	-11.869544622408
CC152	-31.3331441004679	-12.0198454223763
CC153	46.3522280066116	17.2782303781431
CC154	23.7590624564793	6.96547974119961
CC156	-9.25192635626474	-9.98306272940824
CC157	-4.84406161970577	-3.18039231155291
CC158	-25.8772186394862	-6.51684563099566
CC159	11.6481957662832	8.16651480052979
CC160	13.9124953163526	6.90339368346948
CC161	17.0760124724775	13.4755622054731
CC162	14.4643211146666	4.05415908013544
CC165	1.84168626817142	1.15755735733534
CC166	-35.9206529231115	-27.4629754603995
CC167	-0.592796367310854	12.301534658624
CC168	-7.48897542021456	-9.68735354558958
CC169	-5.74144429430663	3.64752537728012
CC170	-1.47996483158126	5.89008100389123
CC171	-3.96536541686911	-4.54310121913231
CC172	-11.4838410508347	-0.556203832892356
CC173	-2.85613585287436	-0.764151316792011
CC174	3.86885043021676	-0.129300385459287
CC175	-31.0394428973966	-14.1769455905788
CC176	11.6347849071246	5.66620480084075
CC177	-34.3617302592582	-19.2571404994244
CC178	-23.6179082029141	-24.4716702632288
CC179	-20.928514398938	-16.0059892248098
CC180	-14.738166264376	-9.27842351879489
CC181	-16.60662950898	-10.5712326602859
CC182	-4.00874825059318	-14.1235681348318
CC183	45.2516158794271	20.4715058912514
CC184	16.8848105705024	12.884483716529
CC185	13.5437937398791	3.25124757669272
CC186	-44.6168481190797	-25.3237800154542
CC187	20.449468771548	14.1601881167135
CC188	-39.0737635627883	-22.2757124009088
CC189	9.04931274062466	3.95931421386938
CC190	12.1007508936892	8.90017249302007
CC191	14.038423955378	0.927625460884985
CC192	45.8515095546145	16.7873929329047
CC193	0.952203804120942	-8.72549341289072
CC194	-18.7701875706702	-10.5072050298645
CC195	17.648285503682	1.50553439507308
CC196	-31.4203816236768	-22.315968627976
CC197	-18.7818705257981	-9.51630652955414
CC198	-9.82816371728719	-12.3180224108967
CC199	8.38022560112242	7.67972233132338
CC200	-11.141048561157	-7.05612224081026
CC201	-8.63497779013962	2.577721480183
CC203	18.1037598411838	3.89454897454268
CC204	10.6839393857694	9.8376672131025
CC205	4.79405791422617	4.05293704254712
CC206	8.19944586512934	0.554502060922457
CC207	18.6860045897232	6.5257804648447
CC208	-12.8666453221238	-18.030947466668
CC209	21.512444981355	10.3401773984706
CC210	12.2541805365475	6.03141139169869
CC211	0.832881010629775	4.49457153949801
CC212	-12.0941167902645	1.59124305362104
CC213	-5.2410479073293	3.74511134053834
CC214	17.9361451667674	3.10180592246197
CC215	8.15589852494064	4.72187611884163
CC216	-0.262075069222154	-0.564594752174322
CC217	-1.12833313715335	9.90518114469218
CC218	-18.9716138297658	-8.82961335868058
CC219	-3.00431581877726	0.494074878423985
CC220	9.66822608878992	4.63269054196819
CC221	12.4877750950347	6.00057206102
CC222	17.6737524236323	12.0731260799462
CC223	-5.9667980923028	0.995519375348702
CC224	-13.4737801434877	5.84034776294246
CC225	-23.6367582025788	0.0416375491523246
CC227	-27.3724383688339	-20.1616349369309
CC228	-28.7259974027022	-15.6615424139434
CC229	-20.841080783949	1.96896006795326
CC230	37.6456387146655	12.2607798053661
CC231	-30.7122733302519	-15.9631489255039
CC232	-6.13451318949249	12.6369549153525
CC233	-5.49899403803475	-13.2950997606727
CC234	-3.66065319033606	-11.8467665830897
CC235	-11.4928060833594	-13.8432344405467
CC236	-16.8711562000413	-7.83082821998517
CC237	-12.630133295212	-22.6236287219199
CC238	-12.0484437147362	-13.4484447664423
CC239	-25.3261683442547	-10.8001425357276
CC240	1.75388245107207	6.30693145331508
CC241	-17.0528070706059	-16.128892876476
CC242	1.00291708847837	6.40648672634475
CC243	13.5981594579655	3.69919404322483
CC244	13.1399970500665	1.47299594489963
CC245	-8.01952108212019	-2.84532978519197
CC246	-15.005776061981	-2.46143694655623
CC247	17.0685760727836	8.77230237564646
CC248	19.9771372405459	8.41240899968606
CC249	-3.06811182627426	-7.40344604957599
CC250	19.1421405521824	12.9148167301284
CC251	21.9378183153185	12.4247266076518
CC252	14.3497225256688	2.45320008586071
CC253	-3.14484439580766	6.05773924522705
CC254	19.5890716629217	4.18366211706289
CC255	14.1507213768054	1.71317865888749
CC256	26.4139199175438	6.87079227741915
CC257	14.7548472169228	4.60515300783716
CC258	4.14630449280554	0.102378174558968
CC259	4.620838170525	1.4164290979798
CC260	13.0735176358988	5.94498059565912
CC262	20.1388671897565	11.7251911176084
CC263	-28.2557059529611	-20.6381341951673
CC264	15.4115007031281	4.20503484437129
CC265	6.55312966259124	7.25711407303451
CC266	14.7076757726027	5.79226626170675
CC267	20.0341007545463	2.87510979140613
CC268	15.6297204894807	1.79940854757978
CC269	14.6113605127407	0.626469672404538
CC270	-10.9002558805819	-19.9073426913709
CC271	-15.9523258614422	-2.46247826270464
CC272	20.5427730215769	6.70490994965722
CC273	-30.478462062285	-15.9710819184394
CC275	-6.18903878713191	1.88640184717108
CC276	23.8329319374575	8.36983187437001
CC277	37.7465040224877	15.8924203010072
CC278	-7.95705382889651	4.16945095479544
CC279	-2.56149336957892	14.6171078738852
CC283	-32.6512965344997	-22.136351319836
CC284	1.30364118921149	3.80565259516183
CC286	37.3160902086706	19.8797924416365
CC287	1.85213854293828	6.15965332829695
CC288	4.68466047328881	8.47120650124873
CC289	2.74501579450006	10.4495498722063
CC290	-19.6803507625849	-14.9314959563965
CC291	26.0575716146226	6.0280282900231
CC292	9.08181895070947	8.9513895943728
CC293	-4.98807554749118	-8.10106147302408
CC294	-7.83474220498288	-2.68081884387033
CC295	25.824155894373	3.37444093294593
CC296	-5.52319157873183	-0.365962528545943
CC297	-7.25457537897182	2.72103564937135
CC298	-1.57822682565312	-0.0308046063848187
CC299	19.5583497697409	4.15204434990468
CC300	4.64759309411607	-0.739579779317635
CC301	9.86800141958221	4.15782675377324
CC302	-10.106406893568	4.51011799939027
CC303	14.5219575188285	5.25088577379958
CC304	16.4908941472588	10.730395089912
CC305	5.66571503706838	1.6305726117859
CC306	-9.72293687372246	1.76108281155462
CC307	17.8844218200341	10.6089630126223
CC308	-1.41334816662886	-2.07290915747817
CC309	15.210591932455	10.6790623986492
CC310	5.35385722779445	6.47194836629802
CC311	5.35083487195092	6.4259874652127
CC312	-7.41786021619128	0.959428211960275
CC313	-7.74139946127559	-9.94953886088505
CC314	8.4758669728934	10.3321995374435
CC315	3.65556260821171	8.72027175909835
CC317	6.57431221701158	11.4776732618964
CC318	10.8717011606792	17.4881121449699
CC321	13.6355355402139	10.2398226791011
CC322	12.8731796484026	15.1552759534059
CC323	19.762469616398	17.3717275056421
CC325	13.5769500714533	7.90158295499009
CC326	-22.833588200951	-11.4231364736527
CC327	3.44027099449203	2.60119258669198
CC328	18.0202165986976	10.5504817086875
CC329	-48.0954417395805	-20.0871061268141

## Sheet: Supplementary Table S7
Supplementary Table S7: Broad-sense heritability using the “getHeritability” SpATS-function which returns to the generalized heritability proposed by Oakey et al., 2006.
	2018				2019
Phenotyping date	DS1	DS2	DS3	AUDPC	DS1	DS2	AUDPC
Heritability	0.94	0.90	0.95	0.94	0.93	0.91	0.94

## Sheet: Supplementary Table S8
Supplementary Table S8: Candidate genes based on powdery mildew genome-wide association studies.
QTL name	Candidate Gene	Chromosomal coordinate of start codon ATG (bp)	P-value 2018	P-value 2019	Annotation
QTL_1	Lus10027749	4395974	0.124453	0.0349685	DUF
	Lus10027750	4396344	0.141365	0.220718	plastid transcriptionally active 13
	Lus10027751	4400740	0.136953	0.273434	Concanavalin A-like lectin family protein
	Lus10027752	4403641	0.0492448	0.136146	SOUL heme-binding family protein
	Lus10027753	4408448	0.00664214	0.072154	O-fucosyltransferase family protein
		snp1_4412249	8.52334e-07	3.49439e-04
	Lus10027754	4412759	0.00200734	0.0445213	Ribosomal protein L35Ae family protein
	Lus10027755	4416085	1.37628e-06	0.00293484	plant uncoupling mitochondrial protein 1
	Lus10027756	4419976	3.7372e-06	0.00128078	Reticulon family protein
	Lus10027757	4422821	1.67513e-05	0.0105882	Josephin family protein
	Lus10027758	4425762	8.20165e-06	0.00328531	Cysteine proteinases superfamily protein
	Lus10027759	4427950	3.45464e-06	0.00127901	mRNA capping enzyme family protein
	Lus10027760	4435202	3.48653e-06	0.00427398	defective in exine formation protein (DEX1)
	Lus10027761	4442584	7.3422e-06	0.00657027	phosphate transporter 4;2
	Lus10027762	4445716	2.38349e-05	0.0186926	Yippee family putative zinc-binding protein
	Lus10027763	4448055	5.34857e-05	0.0410769	Frigida-like protein
	Lus10027764	4449950	0.00614952	0.215782	FAD/NAD(P)-binding oxidoreductase family protein
	Lus10027765	4452659	0.00209132	0.125452	FRIGIDA-like protein
QTL_2	Lus10019662	1642154	0.470899	0.663119	Protein kinase superfamily protein
	Lus10019663	1646727	NA	NA	Protein of unknown function (DUF6DUF7)
	Lus10019664	1647233	0.903781	0.317234	DUF
	Lus10019665	1655565	NA	NA	Integrase-type DNA-binding superfamily protein
		snp2_1671507	2.94794e-04	1.65188e-07
QTL_4a	Lus10030360	1162172	0.466513	0.238898	elongation factor P (EF-P) family protein
	Lus10030361	1168314	0.201787	0.400357	Mitochondrial substrate carrier family protein
		snp4_1170622	2.99322e-05	5.06718e-08
	Lus10030362	1177736	0.00113168	4.22993e-05	glutathione S-transferase TAU 24
	Lus10030363	1179980	0.0919952	0.0906727	poly(ADP-ribose) polymerase
QTL_4b	Lus10034388	13820397	0.0014358	0.00689812	DUF
	Lus10034387	13825163	0.00138701	0.00283605	ABC-2 type transporter family protein
	Lus10034386	13833157	0.0252859	0.0674751	Protein of unknown function, DUF617
	Lus10034385	13838611	0.00100081	0.0163117	Putative membrane lipoprotein
	Lus10034384	13846808	0.000755319	0.0773474	Leucine-rich repeat (LRR) family protein
	Lus10034383	13859289	3.38098e-05	0.0153276	nuclear matrix constituent protein-related
	Lus10034382	13862039	2.06343e-05	0.0161704	Hydroxyproline-rich glycoprotein family protein
	Lus10034381	13868008	0.000160833	0.0689848	P-loop containing nucleoside triphosphate hydrolases superfamily protein
	Lus10034380	13868577	1.43941e-05	0.00253927	ataurora3
	Lus10034379	13873278	1.25627e-05	0.00886377	COBRA-like protein 1 precursor
	Lus10034378	13876720	1.71247e-05	0.0338476	Ribosomal protein S5 domain 2-like superfamily protein
		snp4_13878965	1.79631e-06	0.0109555
	Lus10034377	13891858	0.000349861	0.00508007	brassinosteroid-6-oxidase 1
	Lus10034376	13898456	0.000606134	0.0129173	reversibly glycosylated polypeptide 1
	Lus10034375	13900436	0.000480141	0.00653369	TBP-associated factor II 15
	Lus10034374	13905110	0.000341963	0.00808589	scarecrow-like 3
	Lus10034373	13906659	0.00109574	0.0400794	Protein of unknown function (DUF579)
	Lus10034372	13909301	0.0004135	0.0173377	myb domain protein 121
	Lus10034371	13914685	0.256213	0.0372787	K-box region and MADS-box transcription factor family protein
QTL_13a	Lus10000576	331662	0.0419119	0.0228129	DUF
	Lus10000577	334278	0.0681988	0.095402	protein kinase family protein / peptidoglycan-binding LysM domain-containing protein (LysM-RLK)
	Lus10000578	337841	0.0416173	0.0775594	DUF
		snp13_339517	8.40407e-05	1.74352e-09
	Lus10000579	340706	8.40407e-05	1.74352e-09	D-mannose binding lectin protein with Apple-like carbohydrate-binding domain
	Lus10000580	345489	2.03614e-05	0.000628699	Protein of unknown function (DUF6DUF7)
	Lus10000581	347338	6.90933e-06	0.0000884667	DUF
QTL_13b	Lus10019667	4772796	8.99176e-05	9.82549e-05	hydroxyproline-rich glycoprotein family protein
		snp13_4776228	1.34273e-04	4.62326e-09
	Lus10019666	4786074	0.0159485	1.92251e-06	Haloacid dehalogenase-like hydrolase (HAD) superfamily protein
	Lus10000746	4792034	3.91481e-06	0.000605171	AP2/B3-like transcriptional factor family protein
	Lus10000747	4795634	0.238483	0.0676704	AP2/B3-like transcriptional factor family protein
	Lus10000748	4797140	0.217743	0.202119	AP2/B3-like transcriptional factor family protein
	Lus10000749	4798664	0.413248	0.360087	DUF
	Lus10000750	4800001	8.00724e-07	3.75196e-06	AP2/B3-like transcriptional factor family protein
	Lus10000751	4806501	NA	NA	Pyridoxal phosphate (PLP)-dependent transferases superfamily protein
	Lus10000834	4810772	NA	NA	DUF
	Lus10000835	4814638	NA	NA	homolog of RPW8 3
	Lus10000836	4818268	NA	NA	homolog of RPW8 3
	Lus10000837	4820231	3.47396e-10	7.15516e-08	SKU5 similar 16
		snp13_4830850	3.47396e-10	4.04281e-07
	Lus10000838	4836968	0.00101002	0.00606014	DUF
	Lus10000839	4839382	1.37e-05	1.71727e-05	S-adenosyl-L-methionine-dependent methyltransferases superfamily protein
	Lus10000840	4842847	0.000166945	0.00122324	methyl esterase 7
	Lus10000841	4843112	1.77839e-05	0.000134996	methyl esterase 19
	Lus10000842	4844731	6.7178e-06	0.000478443	O-Glycosyl hydrolases family 17 protein
	Lus10000843	4845713	2.43421e-05	0.000624529	beta-1,3-glucanase 1
	Lus10000844	4848795	1.73738e-07	7.32021e-05	O-Glycosyl hydrolases family 17 protein
QTL_14a	Lus10020549	3359084	NA	NA	arogenate dehydratase 6
	Lus10020548	3365862	NA	NA	PHYTOSULFOKINE 3 PRECURSOR
	Lus10020547	3372576	0.010731	0.0183583	DUF
	Lus10020546	3376985	0.00220477	6.97865e-06	Leucine-rich repeat protein kinase family protein (RLK)
	Lus10020545	3379022	0.00132474	1.62021e-06	MORN (Membrane Occupation and Recognition Nexus) repeat-containing protein
		snp14_3385227	0.0021863	3.33384e-07
	Lus10020544	3391666	NA	NA	DUF
	Lus10020543	3400517	0.112022	0.00701681	histone deacetylase 2B
	Lus10020542	3403362	0.192941	0.00915669	histone deacetylase 3
	Lus10020541	3404527	0.112401	0.0138716	histone deacetylase 2C
QTL_14b	Lus10035756	15004146	0.256804	0.241242	exocyst complex component 84B
	Lus10035755	15007332	0.0418696	0.00363988	ATP synthase epsilon chain, mitochondrial
	Lus10035754	15008517	0.383613	0.131739	receptor-like protein kinase-related family protein (RLK)
	Lus10035753	15009468	0.00344767	0.000326324	DUF
	Lus10035752	15010602	8.9335e-05	5.67781e-07	DUF
		snp14_15012596	0.000216037	5.67781e-07
	Lus10035751	15013419	0.299095	0.332229	proton gradient regulation 7
	Lus10035750	15019902	0.28275	0.233838	exocyst subunit exo7DUF family protein G2
	Lus10035749	15020433	0.503836	0.527041	O-fucosyltransferase family protein
	Lus10035748	15024246	0.693503	0.133631	tetratricopeptide repeat (TPR)-containing protein
	Lus10035747	15038671	NA	NA	DUF
	Lus10035746	15041663	0.530662	0.232609	tetratricopeptide repeat (TPR)-containing protein
	Lus10035745	15043566	0.299168	0.347301	Ribosomal RNA processing Brix domain protein
	Lus10035744	15047443	0.225011	0.152174	alpha/beta-Hydrolases superfamily protein
	Lus10035743	15051750	0.651511	0.236369	DUF
	Lus10035742	15053796	NA	NA	Transducin/WD4DUF repeat-like superfamily protein
	Lus10035741	15054344	NA	NA	alpha/beta-Hydrolases superfamily protein
	Lus10035740	15058507	0.185003	0.141045	Transducin/WD4DUF repeat-like superfamily protein
	Lus10035739	15065111	0.0158295	0.0001874	alpha/beta-Hydrolases superfamily protein
	Lus10035738	15065764	0.040028	0.005181	Transmembrane amino acid transporter family protein
	Lus10035737	15075762	0.137042	0.0130853	vacuolar ATP synthase subunit A
	Lus10035736	15079008	0.0632654	0.00480956	NAD(P)-binding Rossmann-fold superfamily protein
		snp14_15079728	1.00475e-06	1.86466e-06
	Lus10035735	15084596	NA	NA	Pentatricopeptide repeat (PPR-like) superfamily protein
	Lus10035734	15086178	0.00569314	0.00353201	chloroplastic lipocalin
	Lus10035733	15090850	0.030973	0.00729534	DUF
	Lus10035732	15093551	0.0838229	0.00327956	pathogenesis-related family protein (PR)
